# Supplementary material for: Prevalence of cardiovascular medication on secondary prevention after myocardial infarction in China between 1995-2015: A systematic review and meta-analysis
Source: PLoS One. 2017 Apr 20;12(4):e0175947. doi: 10.1371/journal.pone.0175947 (PMC5398555; doi:10.1371/journal.pone.0175947)
Supplement: S1 Table — (XLSX) [file pone.0175947.s003.xlsx]

## Sheet: S1A_Table
	S1 Table-General search strategy
		#1	#2	#3	#4	#5	#6	#7	#8	#9 extra
		Domain		Determinant
		myocardial infarction	china	cardioprotective medication(s)	aspirin	nitrate(s)	statin	beta blocker (s)	ACEI	secondary prevention
	Synonyms	MI	chinese	cardioprotective drug (s)	acetylsalicylic acid	Nicorandil	statin(s)	beta-adrenoceptor blocking agents	Antihypertensive agent (drug/medication)	secondary prevention(s)
	English	heart attack	People's Republic of China	cardiovascular medication (s)	aspirin	isosorbide	HMG-coenzyme A reductase inhibitior		angiotensin-converting-enzyme inhibitor	early therapy
		STMI	Mainland China	cardiovascular drug (s)	brand name: Ecotrin		HMG CoA reductase inhibitior	atenolol	ramipril	early therapies
		NSTMI	Manchuria		brand name: Acetylsalicylic Acid	brand name: Dilatrate	brand name (simvastatin): Zocor	bisoprolol	lisinopril	drug therapy
		cardiovascular stroke(s)	Sinkiang		brand name: Bayer Aspirin (no search)	brand name: Isordil	brand name (atorvastatin): Lipitor	metoprolol	cilazapril	drug therapies
		myocardial infarct (s)	Inner Mongolia		brand name: Acylpyrin	brand name: ISMO	brand name (lovastatin): Altocor (no results)-exclude	Carvedilol	quindopril
			Tibet		brand name: Easpirin	brand name: Nitro-Dur	brand name (lovastatin): Altoprev (2!)-exclude	brand name (atenolol): Tenormin	enalapril
			Asia		brand name: Colfarit	brand name: Nitrolingual	brand name (lovastatin): Mevacor	brand name (bisoprolol): Zebeta (no result! Exclude)	brand name (ramipril): Altace
			Asian		brand name: Micristin	brand name: Nitrostat	brand name (cerivastatin): Baycol	brand name (metoprolol): Lopressor	brand name (lisinopril): Prinivil
			developing county				brand name (fluvastatin): Lescol	brand name (metoprolol): Toprol XL	brand name (lisinopril): Zestril
			developing countries				brand name (pravastatin): Pravachol	brand name (carvedilol): Cartrol	brand name (quinapril): Accupril
			international				simvastatin	brand name (sotalol): Betapace	brand name (enalapril): Vasotec
			"middle income"				pravastatin	brand name (esmolol): Brevibloc	brand name (benazepril): Lotensin
							lovastatin	brand name (nadolol): Corgard	brand name (captopril): Capoten
								brand name (propranolol): Hemangeol (1! Exclude)	brand name (Perindopril): Aceon
			[all field]					timolol	brand name (trandolapril): Mavik
			China					acebutolol	Captopril
								alprenolol	Enalaprilat
								betaxolol	Fosinopril
								bunolol	Perindopril
								bupranolol	Teprotide
								butoxamine
								carteolol
								celiprolol
								dilydroalprenolol (1! Exclude)
								iodocyanopindolol
								labetalol (no result! Exclude)
								levobunolol
								medroxalol
								nadolol
								oxprenolol
								penbutolol
								pindolol
								practolol
								sotalol
	Pubmed
	Medline	myocardial infarction	china	cardiovascular agents	aspirin	Nitroglycerin	Hydroxymethylgutaryl-CoA Reductase Inhibitors	Adrenergic beta antagonists	angiotensin-converting enzyme inhibitor	prevention and control
	Mesh					nitrates	Hydroxymethylglutaryl-CoA Reductase Inhibitors [Pharmacological Action]	Adrenergic beta antagonists [pharmcological action]	Angiotensin-Converting Enzyme Inhibitors [Pharmacological Action]	secondary prevention
						Isosorbide				drug therapy
	EMBASE	heart infaction	China	cardiovascular agent	acetylsalicylic acid	nitric acid derivative	hydroxymethylglutaryl coenzyme A reductase inhibitor	beta adrenergic receptor blocking agent	dipeptidyl carboxypeptidase inhibitor	secondary prevention
	OVID		Chinese			glyceryl trinitrate				drug therapy
	Mtree									medication therapy management
	CENTRAL
	Cochrane	myocardial infarction	China	cardiovascular agents	aspirin	nitrates	Hydroxymethylgutaryl-CoA Reductase Inhibitors	Adrenergic beta antagonists	angiotensin-converting enzyme inhibitor	prevention and control
						nitroglycerin				secondary prevention
						isosorbide				drug therapy
	CNKI
		心肌梗死	n/a	心脏保护	阿司匹林	速效救心丸	他汀	β受体阻滞剂	血管紧张素转换酶抑制剂	二级预防
		心梗		保护心脏	乙酰水杨酸	硝酸甘油	降血脂药	受体阻断剂	高血压药物	药物治疗
		心肌梗塞			抗血小板	硝酸酯		高血压药物	普利	药物应用现状
								地洛		应用现状＋药物
								洛尔

## Sheet: S1B_Table
	Inclusion criteria
	· Patients: confirmed/established MI patients in China;
	· Determinants: reported use of cardiovascular medications for secondary prevention;
	· Study characteristics: prospective/retrospective observational studies, survey, registry, and audits;
	Exclusion criteria
	· Published in a language other than English or Chinese;
	· Focused on primary care of MI only;
	· Reported medication use for CVD but not specified for MI;
	· Focused on cardioprotective medication use before or during hospital admission; Performed outside of China or conducted in non-Chinese populations;
	· Animal studies, study protocols, bimolecular studies, case reports, non-peer reviewed published reports of proceedings, and reviews
