# Supplementary material for: Prevalence of cardiovascular medication on secondary prevention after myocardial infarction in China between 1995-2015: A systematic review and meta-analysis
Source: PLoS One. 2017 Apr 20;12(4):e0175947. doi: 10.1371/journal.pone.0175947 (PMC5398555; doi:10.1371/journal.pone.0175947)
Supplement: S3 Table — Numeric variables are number of measurements. Starting_yr: year when studies started data collection; Finishing_yr: year when studies finished data collection; mths: months. If medication information was collected from discharge letter, record it as ‘1’. If not, record it as ‘0’. Additionally, report recording time apart from discharge letter if available. For instance, 6 mths means information was collected 6 months after discharged. (XLSX) [file pone.0175947.s005.xlsx]

## Sheet: Sheet1
	S3 Table. Study characteristics
	Author and year	Language	Starting_yr	Finishing_yr	Place	Area	Sample	Age (years)	Women	Discharge¶	Population	Aspirin	Statin	ACEI	ACEIARB	Nitrate
	Ni et al2009	Chinese	2004	2007	Shanghai	East	414	66.5	84	0	414	391	364	na	na	na
	Liu et al 1999	Chinese	1996	1997	China	Broad	400	60.9	137	0	400	na	na	154	na	342
	Liu et al 2011	Chinese	2004	2010	Nanjing	East	142	66	63	0/ 6 mths	142	123	99	na	60	103
	Xiang et al 2006	Chinese	1999	2004	Chongqing	South West	119	68	35	0	119	101	18	52	na	na
	Wu et al 2005	Chinese	1998	1999	Beijing	North	227	61.2	50	0	203	na	82	na	na	na
	Zhou et al 2010	Chinese	2006	2008	Ganzhou/Jiangxi	South	220	58.4	86	1	234	207	na	na	na	na
	Zhou et al 2011	Chinese	2009	2009	Beijing	North	723	na	na	0/3 yrs	647	570	436	293	na	na
	Yao et al 2011	Chinese	2008	2009	Beijing	North	200	66.5	76	0/12 mths	200	193	169	57	na	na
	Zhang et al 2014	Chinese	2011	2012	Jilin	North East	218	na	57	0/24 mths	218	215	na	na	143	na
	Zhang et al 2011	Chinese	2009	2010	Liaoning	North East	156	64.3	43	0	156	145	128	na	82	na
	Zhang et al 2012	Chinese	2007	2009	China	Broad	10753	na	na	0	10753	na	6374	na	5075	na
	Peng et al 2008	Chinese	2005	2007	Shanghai	East	143	68.9	39	0/1 mth	143	139	109	79	110	na
	Fang et al 2003	Chinese	1999	2002	Beijing	North	122	68	52	1	102	na	na	49	na	na
	Fang et al 2006	Chinese	2000	2001	Rongcheng;Shandong	North	247	69	77	0	247	na	36	118	na	na
			2003	2004	Rongcheng;Shandong	North	318	72	95	0	318	na	184	167	na	na
	Li et al 2013	Chinese	2006	2012	Shanghai	East	887	67	215	0	611	600	565	na	380	289
	Li et al 2014	Chinese	2013	2013	Beijing	North	180	63.7	70	1	180	165	167	na	133	na
	Yang et al 2014	Chinese	2011	2013	Nanyang/Henan	Central	134	53.7	43	0/1 mth	134	88	na	na	na	na
	Yang et al 2006	Chinese	1990	1995	Xinxiang/Henan	Central	174	61.2	42	0	174	na	na	90	na	151
			2000	2005	Xinxiang/Henan	Central	193	64.6	48	0	193	na	na	168	na	164
	Chai et al 2008	Chinese	2006	2006	Tianjin	North	244	60.1	78	1	344	342	337	na	264	na
	Gui et al 2008	Chinese	2004	2007	Hefei/Anhui	East	209	72.2	41	1	209	196	103	na	126	202
	Wang et al 2010	Chinese	2006	2009	Wenling/Zhejiang	East	192	57.5	63	1	192	174	na	na	na	na
	Wang et al 2005	Chinese	2001	2002	Anyang/Henan	Central	178	63.2	21	0	178	161	na	56	na	156
	Wang et al 2013	Chinese	2009	2009	China	broad	221		63	0	221	na	na	na	147	na
	Tian et al 2014	Chinese	2011	2013	Taiyuan/Shanxi	North	476	64.3	168	0/6 mths	470	440	354	na	236	na
	Xiao et al 2014	Chinese	2011	2011	Anshan/Liaoning	North East	110	66.5	45	0	110	na		na	60	73
	Xu et al 2012	Chinese	2008	2010	Beijing	North	180	69	67	0	180	165	146	na	106	na
	Zhao et al 2010	Chinese	2001	2005	Chongqin	South	522	65.7	142	0	522	428	302	na	362	405
	Zhao et al 2004	Chinese	2000	2002	Kunming	South	226	66.7	63	0/overall	226	na	112	na	na	216
										0/2000	62	na	30	na	na	60
										0/2001	79	na	39	na	na	76
										0/2002	85	na	43	na	na	80
	Han et al 2012	Chinese	2009	2011	Beijing	North	548	na	240	0	548	447	307	na	na	na
	Han et al 2011	Chinese	2007	2009	Shanghai	East	249	66.4	77	0/6 mths	218	216	216	na	207	na
	Bi et al 2009	English	2004	2006	China	broad	2901	64.5	948	1	2901	2687	2332	1966	na	na
	OASIS 2006	Chinese	1999	2001	China	broad	2188	62.8	759	1	2294	na	na	1356	na	2216
	Yan et al 2010	English	2004	2008	Beijing	North	422	59.2	92	0	464	368	259	na	164	na
	Yang et al 2013	English	2006	2010	Beijing	North	650	60.2	144	0	650	517	393	na	321	na
	Zhang et al 2015	English	2004	2008	Beijing	North	2514	60.4	341	0	2542	1957	na	na	280	na
	* Numeric variables are number of measurements. Starting_yr: year when studies started data collection; Finishing_yr: year when studies finished data collection; mths: months
	¶ Data were collected from discharge letter, Yes=1. If not, No=0. Report recording time apart from discharge letter. For instance: 6 mths means information was collected 6 months after discharged.
